# Supplementary material for: Molecular Evaluation of Endometrial Dedifferentiated Carcinoma, Endometrioid Carcinoma, Carcinosarcoma, and Serous Carcinoma Using a Custom-Made Small Cancer Panel
Source: Pathol Oncol Res. 2021 Dec 23;27:1610013. doi: 10.3389/pore.2021.1610013 (PMC8734147; doi:10.3389/pore.2021.1610013)
Supplement: Supplementary file 1 [file Table2.XLSX]

## Sheet: Sheet1
	Supplemental Table S2 Region of interests of the custom gene panel
	56 genes					17 MSI regions
						Target	Loci	Gene
	AKT1	EGFR	MLH1	RB1		Bat-25	chr4:55598208-55598241	KIT
	APC	ERBB2	MSH2	STK11		Bat-26	chr2:47641403-47641591	MSH2
	ATM	ERBB3	MSH6	TERT		MONO-27	chr2:39564890-39564926	MAP4K3
	AR	ERBB4	MTOR	TP53		NR-21	chr14:23652343-23652372	SLC7A8
	ARID1A	ESR1	MUTYH	RET		NR-24	chr2:95849358-95849389	ZNF2
	BRAF	FGFR1	MYC			MSI-1	chr1:201754407-201754432	NAV1
	BRCA1	FGFR2	NF1			MSI-3	chr2:62063090-62063115	FAN161A
	BRCA2	FGFR3	NRAS			MSI-4	chr2:108479619-108479675	RGPD4
	BRIP1	FLT3	PALB2			MSI-6	chr5:172421757-172421780	ATP6V0E1
	CCND1	HRAS	PDCD1			MSI-7	chr6:142691947-142691972	GPR126
	CCNE1	IDH1	PDGFRA			MSI-8	chr7:1787516-1787541	ELFN1
	CD274	KDR	PIK3CA			MSI-11	chr11:106695511-106695531	GUCY1A2
	CDK4	KIT	PIK3R1			HSPH1-T17	chr13:31722617-31722642	HSPH1
	CDK6	KRAS	PMS2			MSI-12	chr15:45897768-45897790	BLOC1S6
	CDKN2A	MED12	POLD1			MSI-13	chr16:18882656-18882679	SMG1
	CDH1	MET	POLE			MSI-14	chr17:19314914-19314940	RNF112
	CTNNB1	MDM2	PTEN			EWSR1	chr22:29696465-29696489	EWSR1
