# Supplementary material for: Molecular Evaluation of Endometrial Dedifferentiated Carcinoma, Endometrioid Carcinoma, Carcinosarcoma, and Serous Carcinoma Using a Custom-Made Small Cancer Panel
Source: Pathol Oncol Res. 2021 Dec 23;27:1610013. doi: 10.3389/pore.2021.1610013 (PMC8734147; doi:10.3389/pore.2021.1610013)
Supplement: Supplementary file 4 [file Table1.XLSX]

## Sheet: Sheet1
	Supplemental Table S1 Antibodies list for immunohistochemistry
	antibody	clone	vendor	dilution
	MLH1	ES05	DAKO	x50
	MSH2	FE11	DAKO	x50
	MSH6	EP49	DAKO	x50
	PMS2	EP51	DAKO	x1
	p53	DO-7	DakoCytomation	x1
	estrogen receptor	ER: EP1	DAKO	x1
	vimentin	V9	DAKO	x1
	desmin	D33	DAKO	x1
	alpha-smooth muscle actin	1A4	DAKO	x1
	myogenin	F5D	DAKO	x1
	MyoD1	5,8A	DAKO	x200
	S-100	polyclonal	DAKO	x2000
	CD10	56C6	DAKO	x1
	WT-1	6F-H2	DakoCytomation	x1000
	ARID1A	EPR13501	Abcam	x1000
	PTEN	6H2.1	Merck	x50
	cyclin D1	SP4	Nichirei	x200
	AE1/AE3	AE1/AE3	DAKO	x1
	CAM5.2	CAM5.2	BECTON	x20
	EMA	E29	DAKO	x1
