# Supplementary material for: Molecular Evaluation of Endometrial Dedifferentiated Carcinoma, Endometrioid Carcinoma, Carcinosarcoma, and Serous Carcinoma Using a Custom-Made Small Cancer Panel
Source: Pathol Oncol Res. 2021 Dec 23;27:1610013. doi: 10.3389/pore.2021.1610013 (PMC8734147; doi:10.3389/pore.2021.1610013)
Supplement: Supplementary file 5 [file Table5.xlsx]

## Sheet: Sheet1
	Supplemental Table S5 Case distribution fractionated by ARID1A and PTEN status
	Diagnosis		ARID1A							PTEN
			IHC positive area (%)	frameshift, nonsense mutation, and/or splice variants						IHC positive area (%)	frameshift, nonsense, missense mutations, and/or splice variants
				(-)		(+)		Total			(-)		(+)		Total
	EC		90<	5		6				90<	0		0
	DC			1		0					0		0
	CS			3		0		24			0		1		1
	SC			8		0					0		0
	NEC			1		0					0		0
	EC		50-90	0		0				50<	0		0
	DC			0		0					0		0
	CS			0		0		0			1		0		5
	SC			0		0					3		0
	NEC			0		0					0		1
	EC		5-50	0		0				5-50	0		5
	DC			0		1					0		1
	CS			0		0		1			1		0		8
	SC			0		0					1		0
	NEC			0		0					0		0
	EC		<5	0		8				<5	1		13
	DC			0		1					0		2
	CS			0		1		11			0		1		22
	SC			1		0					5		0
	NEC			0		0					0		0
			Total	19		17		36		Total	12		24		36
	EC, endometroid carcinoma; DC, dedifferentiated carcinoma; CS, carcinosarcoma; SC, serous carcinoma; NEC, large cell neuroendocrine carcinoma; IHC, immunohistochemistry
